# Supplementary material for: A manganese(I) complex with a 190 ns metal-to-ligand charge transfer lifetime
Source: Nat Commun. 2025 Aug 22;16:7850. doi: 10.1038/s41467-025-63225-4 (PMC12373760; doi:10.1038/s41467-025-63225-4)
Supplement: Supplementary file 3 — Source Data [file 41467_2025_63225_MOESM3_ESM.txt]

63
singlet ground state
25       4.814073000     11.423068000      7.697993000
7        1.755196000     12.035901000      8.027749000
7        3.079233000     13.678620000      7.618042000
7        5.264961000     13.300533000      7.361168000
7        7.366021000     12.569149000      7.166572000
7        7.792629000     10.477672000      7.415942000
7        4.440649000     11.126872000      4.600132000
7        4.125385000      9.390803000      5.827489000
7        4.368993000      9.544862000      8.041949000
7        4.702378000     10.051928000     10.191173000
7        5.260341000     12.054415000     10.738491000
6        3.069663000     12.302655000      7.808949000
6        1.236620000     10.702305000      8.281694000
1        0.156966000     10.760975000      8.397716000
1        1.672430000     10.292609000      9.192258000
1        1.472644000     10.041909000      7.448493000
6        0.980244000     13.191322000      7.978438000
1       -0.084832000     13.168965000      8.130337000
6        1.804457000     14.228941000      7.721439000
1        1.604660000     15.278551000      7.605422000
6        4.310326000     14.255761000      7.364839000
6        4.580967000     15.595228000      7.143795000
1        3.787747000     16.328731000      7.157485000
6        5.905601000     15.959486000      6.905828000
1        6.155615000     16.996840000      6.729886000
6        6.909276000     14.991887000      6.894586000
1        7.942142000     15.251700000      6.712572000
6        6.540486000     13.677970000      7.127171000
6        6.752803000     11.352453000      7.436077000
6        8.739866000     12.433120000      6.986478000
1        9.390230000     13.260496000      6.768028000
6        8.998636000     11.117782000      7.144513000
1        9.928843000     10.579600000      7.089431000
6        7.648101000      9.050654000      7.648222000
1        7.003361000      8.606739000      6.890608000
1        7.215793000      8.869850000      8.631462000
1        8.629735000      8.585345000      7.598911000
6        4.467026000     10.735128000      5.900830000
6        4.733935000     12.481059000      4.162486000
1        4.596306000     12.540210000      3.085484000
1        5.762114000     12.745884000      4.407155000
1        4.062075000     13.186539000      4.648864000
6        4.100834000     10.076111000      3.752836000
1        4.031779000     10.204120000      2.686642000
6        3.900328000      8.980762000      4.515860000
1        3.625181000      7.976189000      4.250857000
6        4.065479000      8.706004000      7.027820000
6        3.751020000      7.371509000      7.219594000
1        3.514387000      6.732910000      6.380813000
6        3.752807000      6.885568000      8.526354000
1        3.512897000      5.848131000      8.715413000
6        4.063477000      7.731129000      9.590409000
1        4.071744000      7.375033000     10.610453000
6        4.364646000      9.050537000      9.298746000
6        4.968273000     11.301390000      9.645315000
6        4.829989000     10.050498000     11.577790000
1        4.667324000      9.178465000     12.184523000
6        5.179706000     11.310539000     11.912306000
1        5.379445000     11.744874000     12.876392000
6        5.597451000     13.466729000     10.675373000
1        6.468068000     13.617124000     10.038976000
1        5.821738000     13.819863000     11.679070000
1        4.761423000     14.037588000     10.272730000
63
triplet MLCT state
25       4.811486000     11.416541000      7.694196000
7        1.720769000     12.045941000      8.033954000
7        3.052405000     13.680337000      7.622622000
7        5.262622000     13.310315000      7.344007000
7        7.386448000     12.564004000      7.161360000
7        7.827376000     10.476019000      7.404490000
7        4.442637000     11.106135000      4.567267000
7        4.123262000      9.386123000      5.814310000
7        4.365858000      9.537522000      8.041621000
7        4.702293000     10.059378000     10.199880000
7        5.260836000     12.056649000     10.761970000
6        3.028612000     12.315940000      7.811055000
6        1.203350000     10.711036000      8.289122000
1        0.124466000     10.769397000      8.409879000
1        1.643602000     10.302351000      9.197780000
1        1.435760000     10.052574000      7.453620000
6        0.949042000     13.200688000      7.989793000
1       -0.115368000     13.182016000      8.144705000
6        1.783913000     14.233180000      7.730833000
1        1.590339000     15.284093000      7.616118000
6        4.293731000     14.279778000      7.365244000
6        4.560120000     15.602939000      7.164016000
1        3.764998000     16.335610000      7.189551000
6        5.908861000     15.991617000      6.923156000
1        6.159179000     17.029480000      6.761542000
6        6.924282000     14.993534000      6.908908000
1        7.959823000     15.253855000      6.736919000
6        6.559531000     13.695741000      7.121430000
6        6.793216000     11.349507000      7.426064000
6        8.756414000     12.434713000      6.979934000
1        9.400719000     13.267153000      6.762775000
6        9.029283000     11.118582000      7.133710000
1        9.961645000     10.585002000      7.076264000
6        7.682915000      9.047464000      7.633285000
1        7.042992000      8.605553000      6.870623000
1        7.246135000      8.865789000      8.614177000
1        8.665034000      8.583363000      7.588376000
6        4.462469000     10.724413000      5.859393000
6        4.746241000     12.458426000      4.120252000
1        4.595714000     12.513352000      3.045165000
1        5.779699000     12.709495000      4.355089000
1        4.088554000     13.169969000      4.615935000
6        4.104813000     10.044614000      3.730054000
1        4.039268000     10.161547000      2.662616000
6        3.901610000      8.959393000      4.506227000
1        3.626823000      7.951674000      4.253802000
6        4.062903000      8.706608000      7.024416000
6        3.745973000      7.374707000      7.220777000
1        3.507547000      6.732769000      6.385563000
6        3.747183000      6.894353000      8.529119000
1        3.504933000      5.858096000      8.720350000
6        4.058927000      7.739128000      9.592928000
1        4.065087000      7.382766000     10.612492000
6        4.362907000      9.056374000      9.300655000
6        4.972517000     11.309562000      9.677775000
6        4.824673000     10.048494000     11.588078000
1        4.658404000      9.172416000     12.187606000
6        5.174994000     11.305391000     11.932595000
1        5.372483000     11.734740000     12.899078000
6        5.600505000     13.471672000     10.699804000
1        6.464772000     13.618599000     10.054665000
1        5.832545000     13.819906000     11.702989000
1        4.761558000     14.041210000     10.302450000
63
triplet CT state
25       4.856929000     11.559932000      7.678832000
7        1.772302000     12.254648000      8.003727000
7        3.127532000     13.888319000      7.603693000
7        5.323764000     13.533064000      7.320294000
7        7.429830000     12.786110000      7.128013000
7        7.891780000     10.685570000      7.325002000
7        4.446293000     10.870391000      4.562668000
7        4.112555000      9.205825000      5.864307000
7        4.314277000      9.285002000      8.096050000
7        4.635857000      9.903988000     10.224196000
7        5.165504000     11.890110000     10.829769000
6        3.091271000     12.510953000      7.786027000
6        1.251247000     10.924554000      8.259708000
1        0.169301000     10.979684000      8.354111000
1        1.671943000     10.523448000      9.182203000
1        1.506872000     10.257653000      7.436855000
6        1.016028000     13.417295000      7.965640000
1       -0.049417000     13.409010000      8.116793000
6        1.856236000     14.445842000      7.716027000
1        1.667795000     15.498160000      7.606569000
6        4.358682000     14.487348000      7.354080000
6        4.628644000     15.825348000      7.166364000
1        3.839038000     16.563466000      7.198877000
6        5.964426000     16.200482000      6.934917000
1        6.214262000     17.241304000      6.784001000
6        6.976557000     15.224137000      6.905582000
1        8.009552000     15.494965000      6.735557000
6        6.609865000     13.910840000      7.103712000
6        6.844905000     11.552753000      7.388102000
6        8.800152000     12.659668000      6.914326000
1        9.437851000     13.497409000      6.698499000
6        9.079289000     11.343110000      7.037650000
1       10.014413000     10.818049000      6.948878000
6        7.751320000      9.254064000      7.516948000
1        7.128927000      8.824833000      6.731163000
1        7.289280000      9.050368000      8.482374000
1        8.735956000      8.793704000      7.486108000
6        4.449360000     10.550502000      5.870666000
6        4.757818000     12.198240000      4.055929000
1        3.907748000     12.595221000      3.501260000
1        5.626702000     12.151282000      3.399591000
1        4.973268000     12.837284000      4.906899000
6        4.122562000      9.784297000      3.756165000
1        4.072718000      9.860099000      2.683931000
6        3.911233000      8.731817000      4.573522000
1        3.644055000      7.713811000      4.355201000
6        4.033320000      8.502756000      7.079915000
6        3.708336000      7.162918000      7.263308000
1        3.472411000      6.503365000      6.441476000
6        3.702442000      6.707351000      8.583093000
1        3.457211000      5.671427000      8.778237000
6        4.001670000      7.543917000      9.657558000
1        3.992936000      7.177757000     10.673481000
6        4.307994000      8.864953000      9.341102000
6        4.923608000     11.164934000      9.717728000
6        4.700362000      9.880768000     11.613915000
1        4.516007000      8.996851000     12.196781000
6        5.031266000     11.133817000     11.989187000
1        5.188354000     11.552900000     12.967695000
6        5.456393000     13.315510000     10.801528000
1        6.110996000     13.527272000      9.960599000
1        5.944500000     13.598486000     11.731395000
1        4.535256000     13.887594000     10.684758000
